# Supplementary material for: Genome-Wide Analysis of Alternative Splicing (AS) Mechanism Provides Insights into Salinity Adaptation in the Livers of Three Euryhaline Teleosts, including Scophthalmus maximus, Cynoglossus semilaevis and Oncorhynchus mykiss
Source: Biology (Basel). 2022 Jan 30;11(2):222. doi: 10.3390/biology11020222 (PMC8869236; doi:10.3390/biology11020222)
Supplement: Supplementary file 1 [file biology-11-00222-s001.zip]

Archive with 2 entries (2 files):
- biology-1535578 Supplementary materials.pdf
- Supplementary Table S4.xlsx
