# Supplementary material for: Genome-Wide Analysis of Alternative Splicing (AS) Mechanism Provides Insights into Salinity Adaptation in the Livers of Three Euryhaline Teleosts, including Scophthalmus maximus, Cynoglossus semilaevis and Oncorhynchus mykiss
Source: Biology (Basel). 2022 Jan 30;11(2):222. doi: 10.3390/biology11020222 (PMC8869236; doi:10.3390/biology11020222)
Supplement: Supplementary file 1 [file biology-11-00222-s001.zip › Supplementary Table S4.xlsx]

## Sheet: Turbot
Species	GeneID	DAS types	FDR(DAS)	log2(FC)(DEGs)	P-value (DEGs)	Description
Turbot	sytl1	A5SS	0.0454994	-1.16448	0.0106785	synaptotagmin protein 1
Turbot	ptpn11b	A5SS	0.043191	1.0618	1.69909e-05	tyrosine-protein phosphatase non-receptor type 11b
Turbot	ank3a	A5SS	0.0401134	1.29599	0.0019864	ankyrin-3 5
Turbot	elf1	ES	0.0299818	1.00936	0.00149603	ETS-related transcription factor Elf-1
Turbot	hagh	ES	0.027344	2.19959	5.53668e-22	hydroxyacylglutathione hydrolase mitochondrial
Turbot	LOC118310890	ES	0.0228286	1.03014	0.000988306	WD repeat-containing protein 37
Turbot	ncor1	ES	0.0226263	1.64752	0.0110257	nuclear receptor corepressor 1
Turbot	gpcpd1	ES	0.0223522	3.21398	8.62804e-53	glycerophosphocholine phosphodiesterase GPCPD1
Turbot	chka	ES	0.0187405	-1.13762	2.1856e-05	choline kinase alpha
Turbot	zgc:174863	ES	0.0140505	-1.16436	1.22772e-06	butyrophilin subfamily 1 member A1
Turbot	LOC118282632	ES	0.0126694	1.20587	3.5351e-07	RNA-binding motif single-stranded-interacting protein 1
Turbot	si:ch211-217g15.3	IR	0.0123199	-2.34751	8.93092e-08	uncharacterized protein si:ch211-217g15.3
Turbot	LOC118315441	A5SS	0.0119634	1.41494	0.000106297	adaptin ear-binding coat-associated protein 1
Turbot	LOC118282560	ES	0.0104321	-1.21096	1.04401e-08	glycerol kinase
Turbot	gnmt	ES	0.00534328	1.94734	3.86881e-12	glycine N-methyltransferase																								0.478
Turbot	LOC118287884	A5SS	0.00490725	-1.87158	3.27017e-16	somatostatin receptor type 2
Turbot	LOC118314564	ES	0.0048267	-1.11493	2.67679e-05	solute carrier family 28 member 3
Turbot	rell1	MXE	0.00446105	1.17495	0.00109648	RELT protein 1
Turbot	elof1	ES	0.00195588	1.09496	0.0021949	transcription elongation factor 1 homolog
Turbot	srsf3a	ES	0.00192783	1.50424	1.24725e-09	serine
Turbot	pcdh19	A5SS	0.00167284	1.01459	2.2714e-05	protocadherin-19
Turbot	tead1b	MXE	0.001244	1.13045	9.86085e-06	transcriptional enhancer factor TEF-1
Turbot	lhfpl2a	MXE	0.000854906	-1.04473	0.00793483	LHFPL tetraspan subfamily member 2a protein
Turbot	fkbp5	A5SS	0.000743224	2.26384	2.43579e-05	peptidyl-prolyl cis-trans isomerase FKBP5
Turbot	zdbf2	IR	0.000501649	-1.65639	1.86597e-05	DBF4-type zinc finger-containing protein 2
Turbot	nprl3	IR	0.000134088	1.14805	3.14021e-07	GATOR complex protein NPRL3
Turbot	LOC118302048	ES	0.00011556	1.61313	5.47773e-09	transducin enhancer protein 3-B
Turbot	LOC118311136	ES	1.6871e-05	1.06365	0.00313238	zonadhesin
Turbot	dmtn	ES	2.45795e-06	1.43354	0.000470893	LOW QUALITY PROTEIN: dematin
Turbot	zfand5a	IR	2.38159e-06	2.62965	1.91419e-48	AN1-type zinc finger protein 5a
Turbot	LOC118317458	ES	1.29296e-06	-1.83972	1.74585e-16	sodium- and chloride-dependent taurine transporter																								-0.244
Turbot	LOC118316864	IR	6.60946e-07	2.31092	0.0191889	ras-related protein Rap-1A
Turbot	LOC118314282	ES	5.07182e-07	-1.20112	1.70259e-09	GRAM domain-containing protein 2B
Turbot	lctla	ES	4.55079e-08	1.56688	0.00762404	lactase a
Turbot	tfcp2l1	ES	1.34742e-11	2.59022	1.8729e-39	transcription factor CP2 protein 1
Turbot	LOC118319098	ES	1.39089e-12	-1.29286	1.9817e-08	dual specificity protein kinase CLK4
Turbot	aldh8a1	ES	1.39089e-13	-1.10654	5.49222e-08	2-aminomuconic semialdehyde dehydrogenase
																														-0.654
																														0.377

## Sheet: Tongue sole
Species	GeneID	DAS types	FDR(DAS)	log2(FC)(DEGs)	P-value (DEGs)	Description
Tongue sole	a1cf	ES	0.0151832	-1.45131	0.00815657	APOBEC1 complementation factor
Tongue sole	ankrd34c	ES	0.00255872	-3.33258	2.20659e-09	ankyrin repeat domain-containing protein 34C
Tongue sole	atrn	ES	0	-1.5488	0.0150586	attractin
Tongue sole	ccdc50	ES	0.0170367	2.23695	8.82634e-12	coiled-coil domain-containing protein 50
Tongue sole	cd55	ES	0.0138457	-2.26548	0.0207286	complement decay-accelerating factor
Tongue sole	endou	ES	0.0259115	-4.38597	0.00104904	poly(U)-specific endoribonuclease
Tongue sole	l1cam	ES	0.0232645	1.44743	0.00105526	neural cell adhesion molecule L1
Tongue sole	LOC103377951	ES	0.0240492	-1.07802	0.00318639	transcription factor SOX-11
Tongue sole	LOC103381004	ES	0.0530235	2.31261	0.0200613	galectin-3
Tongue sole	LOC103381421	ES	1.74923e-10	-1.59428	0.000828275	probable N-acetyltransferase CML1
Tongue sole	LOC103383756	ES	0.0125037	-1.08208	0.00126274	uncharacterized protein LOC103383756
Tongue sole	LOC103384525	ES	0.0416683	-1.36045	0.047668	voltage-dependent L-type calcium channel subunit alpha-1D
Tongue sole	LOC103384730	A5SS	0.000145899	-2.22167	7.37141e-08	tumor necrosis factor receptor superfamily member 14
Tongue sole	LOC103385960	ES	0.0578328	1.74475	0.0067463	vang protein 2
Tongue sole	LOC103386208	IR	0.0293881	1.13491	0.0282825	ras protein family member 11A
Tongue sole	LOC103386740	ES	0.0172917	1.80763	0.0219771	proto-oncogene tyrosine-protein kinase Src
Tongue sole	LOC103388894	ES	0.0356267	-1.21521	0.000654657	calcium/calmodulin-dependent protein kinase type II delta 1 chain
Tongue sole	LOC103389633	ES	0.0367003	1.04574	0.0197025	RING finger protein 175
Tongue sole	LOC103390352	ES	0	-1.63431	0.00315787	UDP-glucuronosyltransferase 2A1
Tongue sole	LOC103390730	ES	0.090087	-1.06278	0.042795	phosphoethanolamine N-methyltransferase 3
Tongue sole	LOC103391003	MXE	0.00170485	3.03115	1.16831e-06	uncharacterized protein LOC103391003
Tongue sole	LOC103391308	A3SS	0.00344299	1.4725	0.00173666	CCR4-NOT transcription complex subunit 7
Tongue sole	LOC103391395	ES	0.00652722	-2.92312	5.12457e-05	actin-binding LIM protein 3
Tongue sole	LOC103391473	ES	0.0268316	1.15332	0.0417758	adhesion G-protein coupled receptor G6
Tongue sole	LOC103392017	ES	0.0242939	-1.59664	0.00106448	cilia- and flagella-associated protein 251
Tongue sole	LOC103392373	ES	0.00120296	-1.12905	0.00784301	transcription factor CP2 protein 1
Tongue sole	LOC103392521	ES	0.00191101	-1.44382	0.000356177	amine sulfotransferase
Tongue sole	LOC103393844	ES	0.0372702	-1.90241	0.0178497	zinc finger protein 384
Tongue sole	LOC103394382	ES	0.0254609	-1.32819	0.00191108	2-iminobutanoate/2-iminopropanoate deaminase
Tongue sole	LOC103394729	ES	0.0107973	-1.21649	0.00582671	adenylate cyclase type 2
Tongue sole	LOC103394805	ES	0.0317753	-1.17834	0.0280076	transmembrane protease serine 2
Tongue sole	LOC103395357	ES	0.000827631	-1.20444	0.000268686	glycerophosphodiester phosphodiesterase domain-containing protein 5
Tongue sole	LOC103396196	ES	0.0143683	-2.03754	0.021044	transferrin receptor protein 1
Tongue sole	LOC103396593	ES	0.0357275	-2.7303	0.0456491	intracellular protein transport protein USO1
Tongue sole	LOC103397123	ES	0.0283119	2.48429	0.000137754	leukocyte surface antigen CD53
Tongue sole	LOC103397685	ES	1.2372e-07	-1.26752	0.0166782	complement component C7
Tongue sole	LOC103397700	ES	0.0116674	-2.51509	0.0118643	BCL2/adenovirus E1B 19 kDa protein-interacting protein 3
Tongue sole	LOC103398521	ES	0.00652722	-1.3487	0.0230915	kinesin protein KIF13B
Tongue sole	LOC107989421	ES	0.0404032	2.09232	0.00255928	uncharacterized protein LOC107989421
Tongue sole	matk	ES	0.00118237	1.34889	0.0212039	megakaryocyte-associated tyrosine-protein kinase
Tongue sole	miox	ES	0.0232645	1.67299	0.00411812	inositol oxygenase
Tongue sole	myo9b	ES	0.0802492	1.11183	0.00515268	unconventional myosin-IXb
Tongue sole	nck1	ES	0.0125727	1.00649	0.000885661	cytoplasmic protein NCK1
Tongue sole	pfkp	MXE	0.00168188	1.29814	0.0447837	ATP-dependent 6-phosphofructokinase platelet type
Tongue sole	pipox	ES	0.0316202	-1.06628	0.0206703	peroxisomal sarcosine oxidase
Tongue sole	prodh2	ES	0.00108228	-1.38339	5.51306e-05	hydroxyproline dehydrogenase
Tongue sole	qprt	ES	0.0254609	-1.11974	0.012054	nicotinate-nucleotide pyrophosphorylase [carboxylating]
Tongue sole	rab28	ES	0.0837579	1.00976	0.0471444	ras-related protein Rab-28
Tongue sole	rpia	ES	0.0357157	-1.06	0.0228365	ribose-5-phosphate isomerase
Tongue sole	sc5d	ES	0.0020304	1.55889	1.32949e-06	lathosterol oxidase
Tongue sole	slc2a10	ES	0.0494056	1.1568	0.0224221	solute carrier family 2 facilitated glucose transporter member 10
Tongue sole	stac	ES	0.0260942	1.32126	0.0265389	SH3 and cysteine-rich domain-containing protein
Tongue sole	tm7sf2	ES	0.0240492	1.51761	8.79828e-05	delta(14)-sterol reductase
Tongue sole	tmem266	ES	0.0254609	-1.4319	0.00221733	transmembrane protein 266
Tongue sole	trmo	ES	0.0273867	-1.15672	0.00280611	tRNA (adenine(37)-N6)-methyltransferase
Tongue sole	upp2	ES	0.0512509	-1.04392	0.00963001	uridine phosphorylase 2

## Sheet: Steelhead trout
Species	GeneID	DAS types	FDR(DAS)	log2(FC)(DEGs)	P-value (DEGs)	Description
Steelhead trout	LOC110521456	A3SS	0.00838134	-1.60362	0.0250834	ankyrin repeat domain-containing protein 24
Steelhead trout	LOC110526349	ES	0.00596282	-1.16539	0.0282599	neuroplastin
Steelhead trout	LOC110530524	MXE	0.000205479	1.41418	0.0054118	uncharacterized protein LOC110530524
Steelhead trout	LOC110524787	ES	0.0139782	2.09159	3.83481e-09	complement factor H-related
Steelhead trout	LOC110534139	A3SS	0.040658	1.03227	0.0396829	nascent polypeptide-associated complex subunit alpha muscle-specific form
Steelhead trout	LOC110530600	MXE	0.00131132	2.19135	2.63598e-09	putative leucine-rich repeat-containing protein DDB_G0290503
Steelhead trout	LOC110502535	A5SS	0.000260094	-1.40962	0.000227787	ankyrin-3
Steelhead trout	LOC110489792	ES	0.00533509	-1.35689	0.0255429	solute carrier family 12 member 7
Steelhead trout	raph1	ES	0.00054504	-1.64303	0.0355879	ras-associated and pleckstrin homology domains-containing protein 1
Steelhead trout	LOC110535775	ES	0.0479608	3.3465	3.25982e-12	solute carrier family 28 member 3
Steelhead trout	LOC110500560	A3SS	0.000479523	2.03425	0.0103606	high affinity immunoglobulin epsilon receptor subunit gamma
Steelhead trout	LOC110538194	ES	0.0145295	1.16569	4.88848e-05	signal transducer and activator of transcription 3
Steelhead trout	LOC110529911	ES	0.00236839	-1.17293	0.0385992	sialomucin core protein 24
Steelhead trout	LOC110534067	ES	0.0164993	-1.44618	0.00350282	choline-phosphate cytidylyltransferase B
Steelhead trout	LOC110507159	MXE	0.00231013	1.62035	0.000550751	alpha-2-macroglobulin
Steelhead trout	LOC110486049	A5SS	0.0382129	1.60838	9.46737e-05	metalloreductase STEAP4
Steelhead trout	LOC110501897	IR	0.2017	-1.31901	0.00532834	major histocompatibility complex class I-related gene protein
Steelhead trout	LOC110522258	A3SS	0.00765485	-1.57232	0.0373632	uncharacterized protein LOC110522258
Steelhead trout	LOC110521330	A5SS	3.23457e-05	-1.22146	0.034635	acyl-coenzyme A thioesterase 1
Steelhead trout	LOC110521168	ES	0.000131046	1.63085	9.7334e-05	fatty acid desaturase 2
Steelhead trout	LOC110492781	ES	0.000126974	1.2718	0.0287233	WD repeat-containing protein 13
Steelhead trout	LOC110526157	ES	0.010195	1.17995	0.0264225	src substrate cortactin
Steelhead trout	miox	IR	1.92534e-10	-1.29349	4.77097e-05	inositol oxygenase
